# Supplementary material for: Synthesis of Starch-Grafted Polymethyl Methacrylate via Free Radical Polymerization Reaction and Its Application for the Uptake of Methylene Blue
Source: Molecules. 2022 Sep 9;27(18):5844. doi: 10.3390/molecules27185844 (PMC9503754; doi:10.3390/molecules27185844)
Supplement: Supplementary file 1 [file molecules-27-05844-s001.zip]

Archive with 1 entries (1 files):
- molecules-1885552-supplementary.pdf
